# Supplementary material for: Genome-wide associations for immune traits in two maternal pig lines
Source: BMC Genomics. 2021 Oct 5;22:717. doi: 10.1186/s12864-021-07997-1 (PMC8491387; doi:10.1186/s12864-021-07997-1)
Supplement: Supplementary file 1 — Additional file 1 Complete GWAS results in Landrace. Significant SNPs in Landrace associated with immune relevant traits identified by GWAS. MCHC: Mean corpuscular haemoglobin concentration, IL: Interleukin, SSC: Sus Scrofa Chromosome, MAF: Minor allele frequency, *: genome-wide significance, adj. p-value: adjusted p-value after Bonferroni correction, B5: Additionally significant after Bonferroni correction with adjusted p-value <0.05, B10: Additionally significant after Bonferroni correction with adjusted p-value <0.1. [file 12864_2021_7997_MOESM1_ESM.xls]

## Sheet: LR_Anhang
Trait	SNP	SSC	Position	Var	MAF	p-value	q-value	adj. p-value	rs Code	Alleles	SNP type	Gene ID	Genes
White Blood Cells	ALGA0029233	4	124037786	0.039778	0.297753	7.43748e-05	0.0402814	0.202531	rs80921658	C/T	intergenic variant
White Blood Cells	ALGA0029232	4	124048185	0.0371147	0.281835	0.000132583	0.0448792	0.360967	rs80871521	G/A	downstream gene variant	ENSSSCG00000006898	MTF2
White Blood Cells	H3GA0014723	4	124089737	0.0371147	0.281835	0.000132583	0.0448792	0.360967	rs80990190	C/T	intron variant	ENSSSCG00000006898	MTF2
White Blood Cells	MARC0056797	4	124163620	0.039778	0.297753	7.43748e-05	0.0402814	0.202531	rs80865148	C/A	intergenic variant
White Blood Cells	ASGA0023001	4	124186629	0.0371147	0.281835	0.000132583	0.0448792	0.360967	rs80947379	G/A	intergenic variant
White Blood Cells	ALGA0022429	4	124326847	0.039778	0.297753	7.43748e-05	0.0402814	0.202531	rs80878788	A/G	intron variant	ENSSSCG00000006900	DIPK1A
White Blood Cells	H3GA0014703	4	124421379	0.0447246	0.317416	2.53321e-05	0.04	0.069 B10	rs80835478	T/C	intron variant	ENSSSCG00000006901	EVI5
White Blood Cells	H3GA0014699	4	124464881	0.0433257	0.320225	3.43692e-05	0.04	0.094 B10	rs80930480	G/T	intron variant	ENSSSCG00000006901	EVI5
White Blood Cells	MARC0027349	12	21743178	0.043273	0.149813	3.47666e-05	0.031	0.044 B5	rs81222578	T/C	intron variant	ENSSSCG00000043259
White Blood Cells	ALGA0077162	14	41735781	0.0303461	0.161049	0.000574175	0.0248338	1	rs80884653	C/A	intergenic variant
White Blood Cells	ALGA0077177	14	41961691	0.0298275	0.177024	0.000666957	0.0253771	1	rs80898048	G/A	intergenic variant
White Blood Cells	MARC0009931	14	42318480	0.0296187	0.176966	0.000672051	0.0253771	1	rs80868266	T/C	intergenic variant
White Blood Cells	ASGA0063037	14	42432925	0.0314428	0.18633	0.00045287	0.0237245	1	rs80927310	C/A	intron variant	ENSSSCG00000031346	CMKLR1
White Blood Cells	ASGA0063039	14	42467711	0.0346547	0.177903	0.00022595	0.0237245	0.743731	rs80932165	G/A	3 prime UTR variant	ENSSSCG00000031346 / ENSSSCG00000039261	CMKLR1, WSCD2
White Blood Cells	ASGA0063049	14	42571870	0.0346547	0.177903	0.00022595	0.0237245	0.743731	rs80836923	T/C	intron variant	ENSSSCG00000039261	WSCD2
White Blood Cells	ASGA0063055	14	42631536	0.0277247	0.225655	0.00101261	0.0372305	1	rs80801172	G/A	intergenic variant
White Blood Cells	H3GA0039987	14	42654224	0.0346547	0.177903	0.00022595	0.0237245	0.743731	rs80857301	G/A	intergenic variant
White Blood Cells	H3GA0039993	14	42797490	0.0346547	0.177903	0.00022595	0.0237245	0.743731	rs81450746	C/T	intron variant	ENSSSCG00000009951	SGSM1
White Blood Cells	H3GA0039998	14	42987243	0.0279556	0.209738	0.000963235	0.0358875	1	rs80846262	A/G	upstream gene variant	ENSSSCG00000009952
White Blood Cells	ALGA0077324	14	44752740	0.0302474	0.208801	0.000586564	0.0248338	1	rs80830207	T/C	intergenic variant
White Blood Cells	ALGA0077342	14	45036066	0.040199	0.194757	6.78732e-05	0.0237245	0.223501	rs80964268	A/C	intergenic variant
White Blood Cells	ASGA0063176	14	45080096	0.0333375	0.184457	0.000300524	0.0237245	0.989101	rs80958166	C/A	intergenic variant
White Blood Cells	MARC0061666	14	45126379	0.0333375	0.184457	0.000300524	0.0237245	0.989101	rs80795748	G/A	intron variant	ENSSSCG00000009966	MN1
White Blood Cells	ALGA0077352	14	45167309	0.0333375	0.184457	0.000300524	0.0237245	0.989101	rs80886053	G/A	intergenic variant
White Blood Cells	ASGA0063186	14	45182965	0.0333375	0.184457	0.000300524	0.0237245	0.989101	rs80785761	C/T	downstream gene variant	ENSSSCG00000009967	PITPNB
White Blood Cells	ASGA0063188	14	45211762	0.0333375	0.184457	0.000300524	0.0237245	0.989101	rs80831386	A/C	intron variant	ENSSSCG00000009967	PITPNB
White Blood Cells	ALGA0077360	14	45237972	0.0333375	0.184457	0.000300524	0.0237245	0.989101	rs80791941	G/A	intron variant	ENSSSCG00000009967	PITPNB
White Blood Cells	MARC0021603	14	45277886	0.032537	0.183865	0.000362284	0.0237245	1	rs80998620	G/A	intergenic variant
White Blood Cells	ASGA0063192	14	45329416	0.0333375	0.184457	0.000300524	0.0237245	0.989101	rs80853178	T/C	intron variant	ENSSSCG00000009968	TTC28
White Blood Cells	ASGA0063198	14	45347247	0.0333375	0.184457	0.000300524	0.0237245	0.989101	rs81450758	G/A	intron variant	ENSSSCG00000009968	TTC28
White Blood Cells	ASGA0063199	14	45359541	0.0346438	0.184411	0.000247056	0.0237245	0.813175	rs81450763	T/C	intron variant	ENSSSCG00000009968	TTC28
White Blood Cells	MARC0006658	14	45412495	0.0333375	0.184457	0.000300524	0.0237245	0.989101	rs80844031	T/C	intron variant	ENSSSCG00000009968	TTC28
White Blood Cells	ASGA0063205	14	45602780	0.040199	0.194757	6.78732e-05	0.0237245	0.223501	rs80969675	C/T	intron variant	ENSSSCG00000009968	TTC28
White Blood Cells	ALGA0077379	14	45795115	0.0333375	0.184457	0.000300524	0.0237245	0.989101	rs80847179	G/A	intron variant	ENSSSCG00000009968	TTC28
White Blood Cells	MARC0047822	14	45827810	0.0334252	0.184803	0.000299025	0.0237245	0.984168	rs80968146	C/T	intron variant	ENSSSCG00000009968	TTC28
White Blood Cells	ALGA0077380	14	45859200	0.0267303	0.358614	0.00125593	0.0449929	1	rs80806354	G/A	intron variant	ENSSSCG00000009968	TTC28
White Blood Cells	ALGA0077382	14	46031357	0.0333375	0.184457	0.000300524	0.0237245	0.989101	rs80824834	T/G	intergenic variant
White Blood Cells	ALGA0077388	14	46219359	0.0267303	0.358614	0.00125593	0.0449929	1	rs80883638	T/C	intron variant	ENSSSCG00000009971	ZNRF3
White Blood Cells	INRA0043964	14	46418356	0.0333375	0.184457	0.000300524	0.0237245	0.989101	rs325891452	A/G	intron variant	ENSSSCG00000009974	EWSR1
White Blood Cells	DBNP0002145	14	46436960	0.0333375	0.184457	0.000300524	0.0237245	0.989101	rs45435082	C/T	intron variant	ENSSSCG00000009974	EWSR1
White Blood Cells	ALGA0077394	14	46473900	0.0333375	0.184457	0.000300524	0.0237245	0.989101	rs80851887	A/G	intron variant	ENSSSCG00000009978 / ENSSSCG00000019402	AP1B1, SNORD125
White Blood Cells	MARC0048650	14	46520497	0.032559	0.202247	0.000355682	0.0237245	1	rs80960734	C/T	upstream gene variant	ENSSSCG00000009978	AP1B1
White Blood Cells	ALGA0077404	14	46563973	0.0302573	0.428839	0.000585306	0.0248338	1	rs80809319	T/C	intron variant	ENSSSCG00000009979	NEFH
White Blood Cells	MARC0008762	14	46640387	0.0306736	0.207865	0.000534891	0.0237245	1	rs80963093	T/C	intron variant	ENSSSCG00000009988 / ENSSSCG00000051359	THOC5, NIPSNAP1
White Blood Cells	MARC0036724	14	46738288	0.0306736	0.207865	0.000534891	0.0237245	1	rs80796509	G/A	intergenic variant
White Blood Cells	ASGA0063228	14	46835058	0.0306736	0.207865	0.000534891	0.0237245	1	rs80782871	T/C	intron variant	ENSSSCG00000025186	ASCC2
White Blood Cells	ASGA0063229	14	46848008	0.0306736	0.207865	0.000534891	0.0237245	1	rs80877244	T/C	intergenic variant
White Blood Cells	ALGA0077409	14	46867218	0.0350032	0.271536	0.000209522	0.0237245	0.689674	rs80883825	T/C	intergenic variant
White Blood Cells	DRGA0013810	14	46888572	0.0306736	0.207865	0.000534891	0.0237245	1	rs80905430	G/A	intron variant	ENSSSCG00000009994	MTMR3
White Blood Cells	ASGA0063232	14	46912684	0.0306736	0.207865	0.000534891	0.0237245	1	rs80917105	G/T	intron variant	ENSSSCG00000009994	MTMR3
White Blood Cells	H3GA0040085	14	46939665	0.0350032	0.271536	0.000209522	0.0237245	0.689674	rs80877003	G/A	intron variant	ENSSSCG00000009994	MTMR3
White Blood Cells	INRA0043976	14	46951151	0.0306736	0.207865	0.000534891	0.0237245	1	rs329542593	G/A	intron variant	ENSSSCG00000009994	MTMR3
White Blood Cells	MARC0042884	14	46974113	0.0350032	0.271536	0.000209522	0.0237245	0.689674	rs80844521	A/G	intron variant	ENSSSCG00000009994	MTMR3
White Blood Cells	MARC0006678	14	47005710	0.0306736	0.207865	0.000534891	0.0237245	1	rs81244834	A/G	intron variant	ENSSSCG00000009994	MTMR3
White Blood Cells	ALGA0077417	14	47067296	0.0306736	0.207865	0.000534891	0.0237245	1	rs80968169	G/A	non coding transcript exon variant	ENSSSCG00000043717
White Blood Cells	INRA0043983	14	47164317	0.0306736	0.207865	0.000534891	0.0237245	1	rs324461398	A/G	downstream gene variant	ENSSSCG00000009995	HORMAD2
White Blood Cells	ASGA0063238	14	47184743	0.0306736	0.207865	0.000534891	0.0237245	1	rs80904763	T/C	intergenic variant
White Blood Cells	ASGA0063245	14	47204154	0.0306736	0.207865	0.000534891	0.0237245	1	rs80873766	A/G	intergenic variant
White Blood Cells	ISU10000541	14	47222826	0.0410505	0.281835	5.64028e-05	0.0237245	0.185741	rs80863047	T/C	3 prime UTR variant	ENSSSCG00000040961	LIF
White Blood Cells	ALGA0077425	14	47243327	0.0306736	0.207865	0.000534891	0.0237245	1	rs80930253	T/C	upstream gene variant	ENSSSCG00000040961 / ENSSSCG00000009997	LIF, OSM
White Blood Cells	H3GA0040104	14	47274781	0.0302565	0.207156	0.000608144	0.025316	1	rs80947655	G/A	intron variant	ENSSSCG00000009999	TBC1D10A
White Blood Cells	ALGA0077427	14	47319004	0.0306736	0.207865	0.000534891	0.0237245	1	rs80827633	T/C	intron variant	ENSSSCG00000010002	SF3A1
White Blood Cells	ALGA0077430	14	47355668	0.0306736	0.207865	0.000534891	0.0237245	1	rs80861616	A/G	intron variant	ENSSSCG00000010005
White Blood Cells	ALGA0077433	14	47395123	0.0306736	0.207865	0.000534891	0.0237245	1	rs45434095	A/G	intron variant	ENSSSCG00000010007 / ENSSSCG00000010006
White Blood Cells	ALGA0077435	14	47410378	0.0306736	0.207865	0.000534891	0.0237245	1	rs80910562	T/C	intergenic variant
White Blood Cells	M1GA0018628	14	47443158	0.0298021	0.207317	0.000654036	0.0253771	1	rs80852793	T/C	upstream gene variant	ENSSSCG00000038709
White Blood Cells	MARC0094212	14	47467063	0.0306736	0.207865	0.000534891	0.0237245	1	rs80906057	A/C	intron variant	ENSSSCG00000010009	GAL3ST1
White Blood Cells	MARC0093590	14	47503635	0.0306736	0.207865	0.000534891	0.0237245	1	rs80892037	T/C	intron variant	ENSSSCG00000010011	TCN2
White Blood Cells	INRA0043998	14	47541057	0.0306736	0.207865	0.000534891	0.0237245	1	rs340481001	C/A	3 prime UTR variant	ENSSSCG00000033833 / ENSSSCG00000010014 / ENSSSCG00000010015	DUSP18, OSBP2
White Blood Cells	ASGA0063261	14	47561362	0.0306736	0.207865	0.000534891	0.0237245	1	rs80885187	T/C	intron variant	ENSSSCG00000010015	OSBP2
White Blood Cells	ASGA0063262	14	47627213	0.0306736	0.207865	0.000534891	0.0237245	1	rs80890079	A/G	intron variant	ENSSSCG00000010015	OSBP2
White Blood Cells	ALGA0077446	14	47650253	0.0306736	0.207865	0.000534891	0.0237245	1	rs80882172	T/C	intron variant	ENSSSCG00000010015	OSBP2
White Blood Cells	ALGA0077450	14	47681212	0.0306736	0.207865	0.000534891	0.0237245	1	rs80951104	A/G	intron variant	ENSSSCG00000010015	OSBP2
White Blood Cells	MARC0024032	14	47712987	0.0306736	0.207865	0.000534891	0.0237245	1	rs80930488	G/A	intron variant	ENSSSCG00000010015	OSBP2
White Blood Cells	INRA0044003	14	47736624	0.0306736	0.207865	0.000534891	0.0237245	1	rs335939990	C/T	3 prime UTR variant	ENSSSCG00000010015	OSBP2
White Blood Cells	ALGA0077457	14	47826895	0.0306736	0.207865	0.000534891	0.0237245	1	rs80837836	C/T	intergenic variant
White Blood Cells	ASGA0063274	14	47853282	0.0306736	0.207865	0.000534891	0.0237245	1	rs80821131	T/C	intergenic variant
White Blood Cells	ALGA0077471	14	48203838	0.0298211	0.299625	0.000643252	0.025316	1	rs80877742	T/C	intron variant	ENSSSCG00000010030	EIF4ENIF1
White Blood Cells	DRGA0013821	14	48287074	0.0298211	0.299625	0.000643252	0.025316	1	rs80811549	A/G	intron variant	ENSSSCG00000010031	SFI1
White Blood Cells	H3GA0040146	14	48495567	0.0298211	0.299625	0.000643252	0.025316	1	rs80853302	G/A	intron variant	ENSSSCG00000010034	DEPDC5
Neutrophils	ALGA0121271	12	19430089	0.04	0.354869	0.00016524	0.0307797	0.21007	rs81328838	C/T	upstream gene variant	ENSSSCG00000017376	MEOX1
Neutrophils	ALGA0113322	12	27623441	0.038	0.421348	0.000215726	0.0307797	0.27425	rs81342064	G/A	intergenic variant
Neutrophils	ALGA0105569	12	27687746	0.031	0.456929	0.00090906	0.0334044	1	rs81332919	A/C	intergenic variant
Neutrophils	ASGA0053947	12	30195995	0.03	0.35206	0.00113193	0.0389329	1	rs81433292	G/A	intergenic variant
Neutrophils	MARC0001921	12	30259734	0.029	0.290262	0.00122717	0.0392899	1	rs81222301	G/A	intergenic variant
Neutrophils	MARC0037889	12	31733162	0.033	0.39794	0.000638986	0.0307797	0.81232	rs81231727	A/C	intergenic variant
Neutrophils	MARC0054710	12	32740793	0.027	0.440075	0.00195125	0.0433838	1	rs81245035	T/C	intron variant	ENSSSCG00000017609	ANKFN1
Neutrophils	DRGA0011720	12	32830735	0.033	0.494382	0.000592054	0.0307797	0.75265	rs81237976	T/C	intergenic variant
Neutrophils	ALGA0066043	12	32998605	0.029	0.347378	0.0012999	0.0394347	1	rs81433768	C/T	intergenic variant
Neutrophils	ALGA0066053	12	33046144	0.038	0.377341	0.00024547	0.0307797	0.31206	rs81433794	C/T	intergenic variant
Neutrophils	DRGA0011723	12	33114337	0.038	0.377341	0.00024547	0.0307797	0.31206	rs81294298	T/C	intron variant	ENSSSCG00000030781	C17orf67
Neutrophils	ALGA0113454	12	33163112	0.036	0.445693	0.000364055	0.0307797	0.46282	rs81342222	C/T	intron variant	ENSSSCG00000017615 / ENSSSCG00000017613	DGKE, COIL
Neutrophils	H3GA0055148	12	33219976	0.032	0.367041	0.000673378	0.0307797	0.85603	rs81310061	T/C	intron variant	ENSSSCG00000017613	COIL
Neutrophils	MARC0014955	12	33251968	0.03	0.333021	0.00116738	0.0389329	1	rs81283994	C/T	intron variant	ENSSSCG00000017613	COIL
Neutrophils	ASGA0099478	12	33290336	0.032	0.419476	0.000729085	0.0307797	0.92685	rs81319980	C/T	intron variant	ENSSSCG00000017617	SCPEP1
Neutrophils	ALGA0120394	12	33449351	0.026	0.343985	0.00223067	0.0482558	1	rs81327771	C/T	intergenic variant
Neutrophils	MARC0040388	12	34543584	0.029	0.354869	0.00135283	0.0394347	1	rs81232681	G/A	intron variant	ENSSSCG00000017636	LPO
Neutrophils	ALGA0119377	12	37049930	0.027	0.220037	0.001873	0.0433838	1	rs81326535	G/T	intron variant	ENSSSCG00000017676	BCAS3
Neutrophils	ASGA0086721	12	52111960	0.031	0.269663	0.000918141	0.0334044	1	rs81311157	T/C	intron variant	ENSSSCG00000017915 / ENSSSCG00000031112	VMO1, TM4SF5
Neutrophils	ASGA0055092	12	53364202	0.032	0.0374532	0.00075795	0.0307797	0.96354	rs10720116	A/G	synonymous variant	ENSSSCG00000017983	PER1
Neutrophils	ALGA0066975	12	53388944	0.032	0.0955056	0.000715222	0.0307797	0.90923	rs81436936	T/C	downstream gene variant	ENSSSCG00000027528	TMEM107
Neutrophils	ALGA0121951	12	53407782	0.032	0.0955056	0.000715222	0.0307797	0.90923	rs81308518	C/T	upstream gene variant	ENSSSCG00000028788 / ENSSSCG00000028924	BORCS6, AURKB
Neutrophils	MARC0073387	12	53431596	0.032	0.0956848	0.000769092	0.0307797	0.97771	rs81259182	T/G	downstream gene variant	ENSSSCG00000026818	CTC1
Neutrophils	ASGA0105202	12	53443644	0.032	0.0955056	0.000715222	0.0307797	0.90923	rs81477882	C/A	intron variant	ENSSSCG00000026818	CTC1
Neutrophils	DIAS0001372	12	59042939	0.027	0.29588	0.0019496	0.0433838	1	rs325711640	T/C	intron variant	ENSSSCG00000018031	ZNF287
Neutrophils	ALGA0067238	12	59116671	0.027	0.307692	0.00187315	0.0433838	1	rs81438143	A/C	intron variant	ENSSSCG00000036776	LRRC75A
Neutrophils	H3GA0035061	12	59267398	0.028	0.308052	0.00164588	0.0424964	1	rs81438317	C/T	intergenic variant
Neutrophils	H3GA0035082	12	59320767	0.029	0.30863	0.00137949	0.0394347	1	rs81438393	C/T	intron variant	ENSSSCG00000050244
Neutrophils	ALGA0067282	12	59345524	0.028	0.308052	0.00164588	0.0424964	1	rs81438375	T/C	intron variant	ENSSSCG00000050244
Neutrophils	ALGA0067281	12	59360809	0.028	0.311069	0.00182231	0.0433838	1	rs81438369	A/G	intron variant	ENSSSCG00000018039
Neutrophils	H3GA0035071	12	59392739	0.028	0.308052	0.00164588	0.0424964	1	rs81438351	C/T	downstream gene variant	ENSSSCG00000023747 / ENSSSCG00000018039 / ENSSSCG00000035051	TTC19, ADORA2B
Neutrophils	ASGA0101646	12	60019204	0.036	0.211069	0.000364967	0.0307797	0.46397	rs81322777	A/G	downstream gene variant	ENSSSCG00000033329	SLC47A1
Neutrophils	ASGA0102924	12	60304529	0.04	0.386492	0.000140948	0.0307797	0.17919	rs81324324	G/A	intron variant	ENSSSCG00000018047 / ENSSSCG00000018049	FAM83G, SLC5A10
Neutrophils	ASGA0101684	12	60352653	0.033	0.30618	0.000646752	0.0307797	0.82219	rs81322820	A/C	intron variant	ENSSSCG00000018049	SLC5A10
Neutrophils	ALGA0104971	12	60382490	0.033	0.30618	0.000646752	0.0307797	0.82219	rs81332210	T/C	intron variant	ENSSSCG00000018049 / ENSSSCG00000041010	SLC5A10
Monocytes	H3GA0034268	12	35979413	0.0405058	0.15879	4.1826e-05	0.018	0.053 B10	rs81434487	G/T	intron variant	ENSSSCG00000017668	VMP1
Monocytes	ALGA0066234	12	35993482	0.0390622	0.161985	5.32885e-05	0.018	0.068 B10	rs81434489	A/G	intron variant	ENSSSCG00000017668	VMP1
Monocytes	ASGA0054380	12	36097338	0.0390622	0.161985	5.32885e-05	0.018	0.068 B10	rs81434493	T/C	intron variant	ENSSSCG00000017669	TUBD1
Monocytes	ALGA0067033	12	53995960	0.0373292	0.076779	7.92989e-05	0.0199205	0.100498	rs81437196	C/T	intron variant	ENSSSCG00000017991	PIK3R5
Haptoglobin	ALGA0013060	2	37186143	0.045193	0.0608614	8.6977e-06	0.005	0.024 B5	rs81357336	C/T	intron variant	ENSSSCG00000013344	ANO5
Haptoglobin	DRGA0002935	2	37202269	0.0452635	0.0609756	8.72118e-06	0.005	0.024 B5	rs81296277	A/G	intron variant	ENSSSCG00000013344	ANO5
Haptoglobin	MARC0064216	2	37514046	0.0366454	0.0786517	6.69551e-05	0.0287508	0.183102	rs81251030	A/G	intergenic variant
Haptoglobin	ALGA0013078	2	37762734	0.045193	0.0608614	8.6977e-06	0.005	0.024 B5	rs81357366	G/T	intergenic variant
Haptoglobin	ALGA0013104	2	37945462	0.045193	0.0608614	8.6977e-06	0.005	0.024 B5	rs81357396	C/T	intron variant	ENSSSCG00000039940	NELL1
Haptoglobin	ALGA0053703	9	69818987	0.046569	0.470037	6.25149e-06	0.009	0.017 B5	rs81413020	T/G	intergenic variant
Haptoglobin	ALGA0053704	9	69853502	0.0498406	0.450375	2.84454e-06	0.008	0.008 B5	rs81413026	G/A	intergenic variant
Haematocrit	ASGA0002880	1	53513159	0.0523428	0.261236	2.41002e-05	0.0325553	0.12543	rs80853363	T/C	intergenic variant
Haematocrit	M1GA0000961	1	53869409	0.0454016	0.226592	8.90014e-05	0.0400437	0.46263	rs80858850	A/C	upstream gene variant	ENSSSCG00000004290 / ENSSSCG00000031194	TBX18
Haematocrit	INRA0002424	1	54003824	0.0507154	0.265918	3.27669e-05	0.0325553	0.17048	rs341132099	T/C	intergenic variant
Haematocrit	INRA0002425	1	54026234	0.0454016	0.226592	8.90014e-05	0.0400437	0.46263	rs332231926	A/G	intergenic variant
Haematocrit	DRGA0000925	1	54059398	0.0454016	0.226592	8.90014e-05	0.0400437	0.46263	rs342497314	T/C	intergenic variant
Haematocrit	ALGA0003516	1	54082153	0.0507154	0.265918	3.27669e-05	0.0325553	0.17048	rs80921572	A/C	intergenic variant
Haematocrit	ALGA0003521	1	54102189	0.0454016	0.225655	8.90014e-05	0.0400437	0.46263	rs80820827	C/T	intergenic variant
MCHC	ALGA0106408	5	17162699	0.0235337	0.0205993	0.000503585	0.0374672	0.92178	rs81333885	C/T	intron variant	ENSSSCG00000000228	SCN8A
MCHC	H3GA0016097	5	23400843	0.0309783	0.448502	6.15897e-05	0.0266606	0.11324	rs80964787	A/C	intergenic variant
MCHC	ALGA0031690	5	33946621	0.0239119	0.0252809	0.000452577	0.0374672	0.8286	rs80785563	A/G	intron variant	ENSSSCG00000000496 / ENSSSCG00000000499 / ENSSSCG00000000500	CCT2, BEST3
MCHC	ALGA0031731	5	36197319	0.0222766	0.0280899	0.000718353	0.0374672	1	rs81383754	A/C	intergenic variant
MCHC	INRA0019263	5	38864890	0.0222766	0.0280899	0.000718353	0.0374672	1	rs322002490	T/C	intergenic variant
MCHC	MARC0037200	5	38880761	0.0222766	0.0280899	0.000718353	0.0374672	1	rs81230832	T/C	intergenic variant
MCHC	DRGA0005776	5	43220509	0.0222766	0.0280899	0.000718353	0.0374672	1	rs336848545	C/T	upstream gene variant	ENSSSCG00000040992
MCHC	DRGA0005773	5	43252599	0.0224073	0.0281426	0.000700934	0.0374672	1	rs81303017	A/G	intergenic variant
MCHC	MARC0113545	5	43293810	0.0222766	0.0280899	0.000718353	0.0374672	1	rs81229615	A/G	intergenic variant
MCHC	ALGA0031826	5	43320525	0.0222766	0.0280899	0.000718353	0.0374672	1	rs81383965	C/A	intergenic variant
MCHC	ASGA0025493	5	43385239	0.0222766	0.0280899	0.000718353	0.0374672	1	rs81383963	G/A	5 prime UTR variant	ENSSSCG00000051665
MCHC	H3GA0016271	5	43428743	0.0222766	0.0280899	0.000718353	0.0374672	1	rs80946345	C/A	intergenic variant
MCHC	ASGA0025490	5	43480338	0.0222766	0.0280899	0.000718353	0.0374672	1	rs80821336	T/C	intergenic variant
MCHC	DRGA0005767	5	43556787	0.0222766	0.0280899	0.000718353	0.0374672	1	rs80940266	C/T	intergenic variant
MCHC	MARC0003440	5	43664480	0.0222766	0.0280899	0.000718353	0.0374672	1	rs81002026	T/C	intergenic variant
MCHC	INRA0019288	5	43688401	0.0222766	0.0280899	0.000718353	0.0374672	1	rs337136166	T/C	intergenic variant
MCHC	MARC0030421	5	43750584	0.0222766	0.0280899	0.000718353	0.0374672	1	rs81224355	C/T	intergenic variant
MCHC	ALGA0031834	5	43879295	0.0222766	0.0280899	0.000718353	0.0374672	1	rs81383976	G/A	intergenic variant
MCHC	H3GA0016294	5	47424047	0.0222766	0.0280899	0.000718353	0.0374672	1	rs80934859	A/G	intron variant	ENSSSCG00000000555	ITPR2
MCHC	ALGA0031924	5	48896828	0.0263532	0.0243446	0.00022721	0.0374672	0.41659	rs80949260	T/G	intron variant	ENSSSCG00000029163	BCAT1
MCHC	MARC0001027	5	50094492	0.0263532	0.0243446	0.00022721	0.0374672	0.41659	rs81284886	G/A	intron variant	ENSSSCG00000000567	SOX5
MCHC	DRGA0005841	5	50243918	0.0263532	0.0243446	0.00022721	0.0374672	0.41659	rs80820056	A/G	intergenic variant
MCHC	ALGA0032074	5	58601394	0.0295849	0.0149813	9.12784e-05	0.0266606	0.16768	rs80787531	A/G	intron variant	ENSSSCG00000000614	GRIN2B
MCHC	H3GA0016359	5	58625915	0.0295849	0.0149813	9.12784e-05	0.0266606	0.16768	rs80942872	C/T	intron variant	ENSSSCG00000000614	GRIN2B
MCHC	H3GA0016379	5	58840179	0.0295849	0.0149813	9.12784e-05	0.0266606	0.16768	rs80933182	G/A	intron variant	ENSSSCG00000000614	GRIN2B
MCHC	ALGA0032146	5	59340760	0.0295849	0.0149813	9.12784e-05	0.0266606	0.16768	rs81384359	A/C	intergenic variant
MCHC	MARC0100616	5	62372560	0.0238003	0.0149813	0.000467059	0.0374672	0.85506	rs80842083	C/T	intron variant	ENSSSCG00000024402
MCHC	DIAS0003683	5	91796820	0.0218928	0.205993	0.000800711	0.0389786	1	rs339395330	G/A	synonymous variant	ENSSSCG00000000917	KERA
IL-10	ALGA0094877	17	37341393	0.0365962	0.142322	2.19305e-05	0.003	0.030 B5	rs80837422	G/A	intergenic variant
IL-10	H3GA0048881	17	37399882	0.0365962	0.142589	2.19305e-05	0.003	0.030 B5	rs80832929	C/T	intergenic variant
IL-10	ALGA0094933	17	39031426	0.0370267	0.121723	1.9537e-05	0.003	0.026 B5	rs80997686	C/T	upstream gene variant	ENSSSCG00000007307 / ENSSSCG00000007308 / ENSSSCG00000007309	NFS1, ROMO1, RBM39
IL-10	ALGA0094942	17	39208369	0.0370267	0.121951	1.9537e-05	0.003	0.026 B5	rs81466504	G/A	intergenic variant
IL-10	ASGA0076872	17	39215737	0.0370267	0.121723	1.9537e-05	0.003	0.026 B5	rs81466495	C/T	intergenic variant
IL-10	ASGA0076896	17	39449899	0.0370267	0.121951	1.9537e-05	0.003	0.026 B5	rs80827927	A/G	intron variant	ENSSSCG00000007314	EPB41L1
IL-10	ASGA0076900	17	39471527	0.0370267	0.121951	1.9537e-05	0.003	0.026 B5	rs80842622	C/A	intron variant	ENSSSCG00000007314	EPB41L1
IL-10	ALGA0094969	17	39537548	0.0370267	0.121723	1.9537e-05	0.003	0.026 B5	rs80988119	G/A	intron variant	ENSSSCG00000007315 / ENSSSCG00000007317	AAR2, DLGAP4
IL-10	H3GA0048928	17	39622354	0.0262972	0.0533708	0.000345247	0.0339168	0.465739	rs80816872	G/A	intron variant	ENSSSCG00000007317	DLGAP4
IL-10	ASGA0076920	17	39651311	0.0370267	0.121723	1.9537e-05	0.003	0.026 B5	rs80815073	G/T	intron variant	ENSSSCG00000007317	DLGAP4
IL-10	SIRI0000886	17	46676022	0.0269541	0.0449438	0.000289638	0.0312992	0.390722	rs326631771	A/G	intron variant	ENSSSCG00000022714	OSER1
IL-1β	ALGA0094933	17	39031426	0.0290267	0.121723	0.000162854	0.0313842	0.21969	rs80997686	C/T	upstream gene variant	ENSSSCG00000007307 / ENSSSCG00000007308 / ENSSSCG00000007309	NFS1, ROMO1, RBM39
IL-1β	ALGA0094942	17	39208369	0.0290267	0.121951	0.000162854	0.0313842	0.21969	rs81466504	G/A	intergenic variant
IL-1β	ASGA0076872	17	39215737	0.0290267	0.121723	0.000162854	0.0313842	0.21969	rs81466495	C/T	intergenic variant
IL-1β	ASGA0076896	17	39449899	0.0290267	0.121951	0.000162854	0.0313842	0.21969	rs80827927	A/G	intron variant	ENSSSCG00000007314	EPB41L1
IL-1β	ASGA0076900	17	39471527	0.0290267	0.121951	0.000162854	0.0313842	0.21969	rs80842622	C/A	intron variant	ENSSSCG00000007314	EPB41L1
IL-1β	ALGA0094969	17	39537548	0.0290267	0.121723	0.000162854	0.0313842	0.21969	rs80988119	G/A	intron variant	ENSSSCG00000007315 / ENSSSCG00000007317	AAR2, DLGAP4
IL-1β	ASGA0076920	17	39651311	0.0290267	0.121723	0.000162854	0.0313842	0.21969	rs80815073	G/T	intron variant	ENSSSCG00000007317	DLGAP4
IL-4	ALGA0039474	7	22126764	0.0400709	0.303371	6.03772e-06	0.016	0.016 B5	rs81002011	G/A	intron variant	ENSSSCG00000001206 / ENSSSCG00000001207	ZSCAN26, PGBD1
IL-4	ALGA0094877	17	37341393	0.0251312	0.142322	0.000376524	0.0477783	0.50793	rs80837422	G/A	intergenic variant
IL-4	H3GA0048881	17	37399882	0.0251312	0.142589	0.000376524	0.0477783	0.50793	rs80832929	C/T	intergenic variant
IL-4	ALGA0094933	17	39031426	0.0282068	0.121723	0.000161108	0.0262846	0.217335	rs80997686	C/T	upstream gene variant	ENSSSCG00000007307 / ENSSSCG00000007308 / ENSSSCG00000007309	NFS1, ROMO1, RBM39
IL-4	ALGA0094942	17	39208369	0.0282068	0.121951	0.000161108	0.0262846	0.217335	rs81466504	G/A	intergenic variant
IL-4	ASGA0076872	17	39215737	0.0282068	0.121723	0.000161108	0.0262846	0.217335	rs81466495	C/T	intergenic variant
IL-4	ASGA0076896	17	39449899	0.0282068	0.121951	0.000161108	0.0262846	0.217335	rs80827927	A/G	intron variant	ENSSSCG00000007314	EPB41L1
IL-4	ASGA0076900	17	39471527	0.0282068	0.121951	0.000161108	0.0262846	0.217335	rs80842622	C/A	intron variant	ENSSSCG00000007314	EPB41L1
IL-4	ALGA0094969	17	39537548	0.0282068	0.121723	0.000161108	0.0262846	0.217335	rs80988119	G/A	intron variant	ENSSSCG00000007315 / ENSSSCG00000007317	AAR2, DLGAP4
IL-4	ASGA0076920	17	39651311	0.0282068	0.121723	0.000161108	0.0262846	0.217335	rs80815073	G/T	intron variant	ENSSSCG00000007317	DLGAP4
IL-8	H3GA0044707	15	85739214	0.0184738	0.138577	0.00237734	0.0381839	1	rs81453950	G/A	intergenic variant
IL-8	INRA0049968	15	102936048	0.0207148	0.106742	0.00127641	0.0250571	1	rs343573560	G/A	intergenic variant
IL-8	ALGA0086618	15	107604568	0.0209806	0.215356	0.0011858	0.0244875	1	rs80953357	T/C	intergenic variant
IL-8	DRGA0015341	15	107753847	0.026647	0.360225	0.000247736	0.007724	0.531145	rs80839141	G/A	intergenic variant
IL-8	MARC0089453	15	107887493	0.025639	0.36236	0.000327208	0.00912793	0.701533	rs81271011	C/A	intron variant	ENSSSCG00000016123	PARD3B
IL-8	ALGA0086631	15	108024616	0.0232619	0.265038	0.000630871	0.0143307	1	rs81454240	T/C	intron variant	ENSSSCG00000016123	PARD3B
IL-8	ALGA0108737	15	108335353	0.0411538	0.34176	4.46532e-06	0.001 *	0.010 B5	rs81478978	G/A	intron variant	ENSSSCG00000016123	PARD3B
IL-8	ALGA0086637	15	108446984	0.0194148	0.198502	0.00183042	0.0337733	1	rs80938707	A/G	intron variant	ENSSSCG00000016123	PARD3B
IL-8	H3GA0044814	15	108472427	0.0224922	0.173546	0.00078045	0.017236	1	rs80837077	A/G	intron variant	ENSSSCG00000016123	PARD3B
IL-8	DRGA0015357	15	108505209	0.0246046	0.172608	0.000435373	0.0106505	0.933439	rs80785496	A/C	intron variant	ENSSSCG00000016123	PARD3B
IL-8	ALGA0086658	15	108770604	0.0248128	0.245318	0.00041104	0.0106375	0.881269	rs80820460	G/A	intron variant	ENSSSCG00000016123	PARD3B
IL-8	H3GA0044820	15	108848114	0.0300084	0.305243	9.79596e-05	0.00445044	0.210025	rs80948768	C/T	intron variant	ENSSSCG00000016123	PARD3B
IL-8	ASGA0093834	15	109215027	0.0247222	0.229401	0.000421461	0.0106375	0.903611	rs81312834	G/A	intergenic variant
IL-8	ALGA0086678	15	109394965	0.0415164	0.289326	4.03637e-06	0.001 *	0.009 B5	rs80783296	G/A	intergenic variant
IL-8	ASGA0070337	15	109765860	0.0247368	0.218574	0.000419759	0.0106375	0.899963	rs81454266	G/A	intron variant	ENSSSCG00000016131	ADAM23
IL-8	ALGA0086703	15	109971469	0.0345959	0.242509	2.75651e-05	0.002 *	0.059 B10	rs81454289	G/A	intron variant	ENSSSCG00000035158	DYTN
IL-8	INRA0050045	15	112324352	0.0274672	0.466292	0.000197549	0.00682875	0.423545	rs326290827	C/A	intron variant	ENSSSCG00000016151	MAP2
IL-8	ASGA0070399	15	112350860	0.020698	0.403558	0.00128237	0.0250571	1	rs80865234	T/C	intron variant	ENSSSCG00000016151	MAP2
IL-8	ALGA0086794	15	112423916	0.0282558	0.496255	0.00015891	0.00613663	0.340703	rs80796736	T/C	synonymous variant	ENSSSCG00000016151	MAP2
IL-8	ASGA0070421	15	114657156	0.0244926	0.190075	0.000449047	0.0106571	0.962757	rs80929040	C/T	intron variant	ENSSSCG00000016160	ERBB4
IL-8	MARC0029177	15	114692964	0.0244926	0.190075	0.000449047	0.0106571	0.962757	rs80989125	G/A	intron variant	ENSSSCG00000016160	ERBB4
IL-8	DRGA0015455	15	114775111	0.0284217	0.261236	0.0001518	0.00603442	0.325459	rs81301319	C/A	intergenic variant
IL-8	ALGA0086857	15	114816163	0.0183656	0.250936	0.00245001	0.0381937	1	rs81454395	G/A	intergenic variant
IL-8	DRGA0015458	15	114898050	0.0183656	0.250936	0.00245001	0.0381937	1	rs80844328	T/C	intergenic variant
IL-8	ASGA0070426	15	115237432	0.0268802	0.399813	0.000232296	0.00738746	0.498042	rs80944145	T/C	intergenic variant
IL-8	MARC0052579	15	115593713	0.0206705	0.385768	0.00129217	0.0250571	1	rs81241720	T/C	intron variant	ENSSSCG00000016164	IKZF2
IL-8	ASGA0097364	15	115687234	0.035359	0.378277	2.23156e-05	0.002 *	0.048 B5	rs80915394	A/C	intergenic variant
IL-8	ALGA0086869	15	115710305	0.0173299	0.474719	0.00326899	0.0476882	1	rs80821876	G/A	intergenic variant
IL-8	ALGA0086870	15	115731592	0.0173299	0.474719	0.00326899	0.0476882	1	rs80821238	A/G	intergenic variant
IL-8	ASGA0070437	15	115906733	0.034599	0.38015	2.75413e-05	0.002 *	0.059 B10	rs80993129	T/C	intron variant	ENSSSCG00000016166	SPAG16
IL-8	ASGA0070443	15	115987500	0.0333541	0.381086	3.88663e-05	0.002	0.083 B10	rs80897190	C/T	intron variant	ENSSSCG00000016166	SPAG16
IL-8	MARC0034868	15	116018447	0.0333541	0.381086	3.88663e-05	0.002	0.083 B10	rs81227307	T/C	intron variant	ENSSSCG00000016166	SPAG16
IL-8	ALGA0086890	15	116078414	0.035359	0.378277	2.23156e-05	0.002 *	0.048 B5	rs81454412	T/C	intron variant	ENSSSCG00000016166	SPAG16
IL-8	ALGA0086892	15	116134508	0.0509657	0.494382	2.85823e-07	0.000 *	0.001 B5*	rs81454413	T/C	intron variant	ENSSSCG00000016166	SPAG16
IL-8	H3GA0044887	15	116385362	0.035359	0.378277	2.23156e-05	0.002 *	0.048 B5	rs80928249	T/C	intron variant	ENSSSCG00000016166	SPAG16
IL-8	MARC0109222	15	116779658	0.035359	0.378277	2.23156e-05	0.002 *	0.048 B5	rs81228340	C/A	intron variant	ENSSSCG00000016168	VWC2L
IL-8	ASGA0100540	15	116787417	0.035359	0.378987	2.23156e-05	0.002 *	0.048 B5	rs81321352	T/C	intron variant	ENSSSCG00000016168	VWC2L
IL-8	ALGA0086910	15	116823946	0.035359	0.378277	2.23156e-05	0.002 *	0.048 B5	rs81454427	G/A	intron variant	ENSSSCG00000016168	VWC2L
IL-8	ALGA0086908	15	116841510	0.0192351	0.456929	0.00192409	0.0337733	1	rs81454424	G/A	intron variant	ENSSSCG00000016168	VWC2L
IL-8	MARC0099288	15	116886110	0.0192351	0.456929	0.00192409	0.0337733	1	rs81277626	A/G	intron variant	ENSSSCG00000016168	VWC2L
IL-8	MARC0070665	15	119181220	0.039384	0.274345	7.30601e-06	0.001 *	0.016 B5	rs80796682	T/C	intergenic variant
IL-8	INRA0050208	15	119210794	0.0412866	0.277154	4.30324e-06	0.001 *	0.009 B5	rs696218732	C/T	intergenic variant
IL-8	ALGA0087047	15	119229777	0.0381625	0.273496	1.02574e-05	0.001 *	0.022 B5	rs81001627	G/T	intergenic variant
IL-8	ASGA0070535	15	119257860	0.0190639	0.181648	0.00201778	0.0337733	1	rs81454639	A/G	intergenic variant
IL-8	ASGA0070533	15	119313350	0.0190639	0.181648	0.00201778	0.0337733	1	rs81454637	G/A	intergenic variant
IL-8	H3GA0044934	15	119410395	0.0190639	0.181648	0.00201778	0.0337733	1	rs80926252	G/T	intergenic variant
IL-8	ASGA0070538	15	119432562	0.0190639	0.181648	0.00201778	0.0337733	1	rs80980737	C/T	intergenic variant
IL-8	ALGA0123666	15	119476474	0.0190639	0.181648	0.00201778	0.0337733	1	rs80967709	A/G	intergenic variant
IL-8	ASGA0101786	15	119483608	0.0190639	0.181648	0.00201778	0.0337733	1	rs80904605	G/A	intergenic variant
IL-8	ASGA0070540	15	119524522	0.0190639	0.181648	0.00201778	0.0337733	1	rs81454643	T/C	intergenic variant
IL-8	ASGA0070545	15	119595243	0.0174305	0.176966	0.00317862	0.0476823	1	rs81454659	A/G	intergenic variant
IL-8	H3GA0044951	15	119984036	0.0462031	0.257491	1.09e-06	0.000 *	0.002 B5*	rs81454680	T/C	intron variant	ENSSSCG00000027669	TNS1
IL-8	ASGA0070560	15	119995203	0.0461333	0.256098	1.11152e-06	0.000 *	0.002 B5*	rs81454672	T/C	intron variant	ENSSSCG00000027669	TNS1
IL-8	ALGA0087078	15	120031328	0.0335253	0.217228	3.70688e-05	0.00206004	0.0794756	rs81454699	C/T	intron variant	ENSSSCG00000027669	TNS1
IL-8	ASGA0070582	15	120083397	0.0471128	0.257036	8.44651e-07	0.000 *	0.002 B5*	rs81454730	A/G	intron variant	ENSSSCG00000027669	TNS1
IL-8	ASGA0070586	15	120106066	0.0509495	0.416667	2.87135e-07	0.000 *	0.001 B5*	rs80818610	T/C	intron variant	ENSSSCG00000027669	TNS1
IL-8	ALGA0087090	15	120139024	0.0289044	0.256554	0.000132865	0.00555971	0.284864	rs80915124	T/C	intron variant	ENSSSCG00000027669	TNS1
IL-8	ALGA0087116	15	120286163	0.0496082	0.427767	4.18976e-07	0.000 *	0.001 B5*	rs80913177	G/A	intergenic variant
IL-8	ASGA0070620	15	120351434	0.0412797	0.391386	4.3115e-06	0.001 *	0.009 B5	rs80883544	T/C	intron variant	ENSSSCG00000016186 / ENSSSCG00000029002	TMBIM1, PNKD
IL-8	MARC0103096	15	122030631	0.0208811	0.261726	0.00121896	0.0247886	1	rs81279955	A/G	intergenic variant
IL-8	ALGA0087467	15	122141733	0.0354099	0.304307	2.20035e-05	0.002 *	0.047 B5	rs80992278	T/C	intergenic variant
IL-8	MARC0093624	15	122218534	0.0185034	0.273921	0.00235788	0.0381839	1	rs81272446	C/T	intergenic variant
IL-8	ASGA0070855	15	122524508	0.0246341	0.377341	0.000431836	0.0106505	0.925857	rs81455166	T/C	intergenic variant
IL-8	ASGA0070852	15	122598272	0.0212631	0.201311	0.00109657	0.0229428	1	rs81455155	G/T	intergenic variant
IL-8	DRGA0015541	15	122619038	0.0212631	0.201311	0.00109657	0.0229428	1	rs318275115	T/C	intergenic variant
IL-8	ASGA0070849	15	122644955	0.0212631	0.201311	0.00109657	0.0229428	1	rs81455148	G/A	intergenic variant
IL-8	MARC0093603	15	122736701	0.0201273	0.200375	0.00150212	0.0285892	1	rs81272434	G/A	intergenic variant
IL-8	ALGA0087356	15	122895848	0.0309336	0.273408	7.58726e-05	0.0036559	0.162671	rs81455084	C/A	intergenic variant
IL-8	MARC0114457	15	123052286	0.0259374	0.242026	0.000301335	0.00855629	0.646062	rs81238485	T/C	intergenic variant
IL-8	DRGA0015530	15	123132577	0.0310863	0.272983	7.27387e-05	0.00361443	0.155952	rs81301330	T/C	intergenic variant
IL-8	ALGA0087340	15	123144118	0.0332021	0.272045	4.05341e-05	0.002	0.087 B10	rs81455071	C/T	intergenic variant
IL-8	ASGA0070822	15	123171616	0.0280118	0.237828	0.000169981	0.00628574	0.36444	rs81455064	C/T	intergenic variant
IL-8	ALGA0087328	15	123241971	0.0259374	0.242026	0.000301335	0.00855629	0.646062	rs81455047	A/G	intergenic variant
IL-8	MARC0070811	15	123293141	0.0259374	0.242026	0.000301335	0.00855629	0.646062	rs81257577	T/C	intergenic variant
IL-8	MARC0028230	15	123311817	0.0264701	0.238764	0.000260134	0.00780449	0.557727	rs81222830	C/T	intergenic variant
IL-8	ALGA0087324	15	123363010	0.0264701	0.238764	0.000260134	0.00780449	0.557727	rs81455031	G/A	synonymous variant	ENSSSCG00000016230	EPHA4
IL-8	ALGA0087321	15	123392506	0.024949	0.242509	0.000395869	0.0104912	0.848743	rs81455020	T/C	intron variant	ENSSSCG00000016230	EPHA4
IL-8	ALGA0087317	15	123427030	0.0236698	0.174157	0.000563632	0.0131799	1	rs81455006	C/T	intron variant	ENSSSCG00000016230	EPHA4
IL-8	M1GA0020479	15	123503164	0.018589	0.225655	0.00230245	0.0381367	1	rs81455005	G/C	upstream gene variant	ENSSSCG00000016230	EPHA4
IL-8	ALGA0100462	15	123671193	0.0183906	0.185393	0.002433	0.0381937	1	rs81479030	C/T	intergenic variant
IL-8	ALGA0087297	15	123851318	0.0252333	0.333333	0.000365989	0.0098637	0.784681	rs80991817	T/G	intergenic variant
IL-8	ASGA0070779	15	124103554	0.018234	0.45412	0.00254132	0.0392324	1	rs80940062	C/T	intron variant	ENSSSCG00000028418	PAX3
IL-8	ASGA0070769	15	124118055	0.0336256	0.255618	3.60545e-05	0.002	0.077 B10	rs80859456	C/T	intron variant	ENSSSCG00000028418	PAX3
IL-8	M1GA0020474	15	124151048	0.0336256	0.255618	3.60545e-05	0.002	0.077 B10	rs80953052	T/C	intron variant	ENSSSCG00000028418	PAX3
IL-8	H3GA0045081	15	124207280	0.0336256	0.256098	3.60545e-05	0.002	0.077 B10	rs80847806	G/A	intergenic variant
IL-8	ASGA0070763	15	124276187	0.0291455	0.14794	0.00012431	0.00549068	0.26652	rs81454967	A/G/T	intergenic variant
IL-8	ALGA0087267	15	124331577	0.0367279	0.242964	1.52713e-05	0.002 *	0.033 B5	rs81454963	T/C	intron variant	ENSSSCG00000025993	SGPP2
IL-8	H3GA0045073	15	124347713	0.0395698	0.220974	6.93821e-06	0.001 *	0.015 B5	rs81454973	G/T	intron variant	ENSSSCG00000025993	SGPP2
IL-8	ALGA0087238	15	124445784	0.0289056	0.245779	0.000132818	0.00555971	0.284763	rs81454901	G/T	intron variant	ENSSSCG00000025993	SGPP2
IL-8	ASGA0070742	15	124461224	0.0278639	0.129213	0.000177067	0.00639894	0.379631	rs81454910	G/A	3 prime UTR variant	ENSSSCG00000025993	SGPP2
IL-8	H3GA0045063	15	124530698	0.0173321	0.20075	0.003267	0.0476882	1	rs81454939	A/G	intron variant	ENSSSCG00000016226
IL-8	ASGA0070738	15	124543608	0.0184852	0.2	0.00236985	0.0381839	1	rs81454896	A/G	intron variant	ENSSSCG00000016226
IL-8	ASGA0070736	15	124566067	0.0191978	0.355805	0.00194409	0.0337733	1	rs81454892	C/T	synonymous variant	ENSSSCG00000016224 / ENSSSCG00000016223 / ENSSSCG00000046102	ACSL3
IL-8	ASGA0070726	15	124628647	0.0271355	0.296435	0.00021649	0.00732424	0.464154	rs81454863	T/C	intron variant	ENSSSCG00000016223	ACSL3
IL-8	ASGA0070732	15	124661110	0.0286858	0.290807	0.000141129	0.00575409	0.302582	rs80929546	A/G	intron variant	ENSSSCG00000016223	ACSL3
IL-8	H3GA0045046	15	124686575	0.0308239	0.281426	7.82072e-05	0.00365756	0.167676	rs81454872	T/C	intron variant	ENSSSCG00000016223	ACSL3
IL-8	ALGA0087227	15	124718596	0.0269574	0.288931	0.000227397	0.00738746	0.487539	rs81454870	C/T	intron variant	ENSSSCG00000016223	ACSL3
IL-8	ASGA0070725	15	124817682	0.0281841	0.290262	0.00016209	0.00613663	0.34752	rs81454857	A/G	downstream gene variant	ENSSSCG00000016223	ACSL3
IL-8	ALGA0087207	15	124832549	0.0269223	0.287992	0.000229609	0.00738746	0.492283	rs81454841	A/C	upstream gene variant	ENSSSCG00000042092
IL-8	ASGA0070712	15	124897653	0.0235739	0.199438	0.000578759	0.0133374	1	rs81454820	G/A	intergenic variant
IL-8	MARC0013651	15	124917609	0.0223009	0.209193	0.000822862	0.0179237	1	rs81283437	C/A/T	downstream gene variant	ENSSSCG00000038149	KCNE4
IL-8	ALGA0087194	15	124944260	0.0208439	0.209193	0.00123156	0.0247886	1	rs81454809	G/A	intergenic variant
IL-8	MARC0093641	15	125088533	0.0180502	0.250936	0.00267471	0.0408948	1	rs81272496	C/T	intergenic variant
IL-8	ASGA0070700	15	125139081	0.0201078	0.316135	0.00151028	0.0285892	1	rs80985474	T/G	downstream gene variant	ENSSSCG00000051295
IL-8	ASGA0101298	15	126013489	0.0254375	0.361423	0.00034593	0.00948383	0.741674	rs81322368	A/G	intergenic variant
IL-8	ASGA0071003	15	126072246	0.0339632	0.468165	3.28394e-05	0.002	0.070 B10	rs81455354	C/T	intergenic variant
IL-8	ASGA0092005	15	132457326	0.0179478	0.437266	0.00275204	0.0416763	1	rs81310655	T/C	intergenic variant
