# Supplementary material for: Genome-wide associations for immune traits in two maternal pig lines
Source: BMC Genomics. 2021 Oct 5;22:717. doi: 10.1186/s12864-021-07997-1 (PMC8491387; doi:10.1186/s12864-021-07997-1)
Supplement: Supplementary file 2 — Additional file 2 Complete GWAS results in Large White. Significant SNPs in Large White associated with immune relevant traits identified by GWAS. MCHC: Mean corpuscular haemoglobin concentration, IFN: Interferon, IL: Interleukin, TNF: Tumor necrosis factor, SSC: Sus Scrofa Chromosome, MAF: Minor allele frequency, *: genome-wide significance, adj. p-value: adjusted p-value after Bonferroni correction, B5: Additionally significant after Bonferroni correction with adjusted p-value <0.05, B10: Additionally significant after Bonferroni correction with adjusted p-value <0.1. [file 12864_2021_7997_MOESM2_ESM.xls]

## Sheet: LW_Anhang
Trait	SNP	SSC	Position	Var	MAF	p-value	q-value	adj. p-value	rs Code	Alleles	SNP type	Gene ID	Genes
Monocytes	H3GA0050761	18	37344737	0.0426751	0.457701	0.000141161	0.0378295	0.144612	rs81469020	C/T	intergenic variant
Monocytes	H3GA0050788	18	38333198	0.040687	0.466377	0.000205175	0.0378295	0.210148	rs81469187	G/A	intergenic variant
Monocytes	ALGA0098112	18	39304163	0.0396087	0.462039	0.000251255	0.0378295	0.257318	rs81469256	A/G	intergenic variant
Monocytes	MARC0069672	18	39314005	0.0401768	0.462882	0.000237879	0.0378295	0.243626	rs81255938	T/G	intergenic variant
Monocytes	MARC0089391	18	39328873	0.0396087	0.462039	0.000251255	0.0378295	0.257318	rs81270496	A/G	intergenic variant
Monocytes	ALGA0108769	18	39479142	0.0387986	0.465293	0.000292541	0.0378295	0.299575	rs81336729	G/A	intron variant	ENSSSCG00000016665	BMPER
Platelets	ASGA0029231	6	113437869	0.0411859	0.0261438	1.7017e-05	0.018	0,043 B5	rs81390902	C/T	intergenic variant
Platelets	ASGA0029288	6	120205935	0.0411771	0.0272331	1.70541e-05	0.018	0,044 B5	rs81391141	T/C	intron variant	ENSSSCG00000027935	FHOD3
Platelets	MARC0008318	10	16846881	0.0332953	0.319957	0.000113214	0.0278451	0.163436	rs81248008	C/T	intergenic variant
Platelets	ALGA0057477	10	17198973	0.0364645	0.383188	5.41681e-05	0.028	0,078 B10	rs81421220	C/T	intergenic variant
Platelets	DIAS0003118	10	17258913	0.0303504	0.284165	0.000233142	0.0477848	0.336331	rs328652304	T/C	synonymous variant	ENSSSCG00000010874	ADSS2
Platelets	M1GA0013842	10	17372908	0.034133	0.330803	9.2169e-05	0.0278451	0.133083	rs81421284	T/C	intron variant	ENSSSCG00000010876	DESI2
Platelets	H3GA0053711	10	17445060	0.0399745	0.37744	2.19e-05	0.027	0,032 B5	rs81345552	C/A	intergenic variant
Platelets	ALGA0116316	10	17488274	0.034133	0.330803	9.2169e-05	0.0278451	0.133083	rs81345791	G/C/T	intron variant	ENSSSCG00000010877	HNRNPU
Haptoglobin	ALGA0022724	4	7521886	0.0406702	0.300434	1.26968e-05	0.031	0,035 B5	rs80997926	A/G	intergenic variant
Haptoglobin	ALGA0096031	17	54934022	0.0370814	0.298265	3.17624e-05	0.043	0,031 B5	rs80828451	A/G	intron variant	ENSSSCG00000007485	BCAS1
Red blood cells	ALGA0066876	12	50111768	0.050462	0.317787	2.69909e-05	0.014	0,035 B5	rs81436461	T/C	intron variant	ENSSSCG00000032049	ZZEF1
Red blood cells	ALGA0066881	12	50146135	0.050462	0.317787	2.69909e-05	0.014	0,035 B5	rs81436486	A/G	intron variant	ENSSSCG00000032049	ZZEF1
Red blood cells	ALGA0066899	12	50712041	0.0429777	0.328633	0.000114068	0.0173724	0.146763	rs81436570	C/T	intron variant	ENSSSCG00000017886 / ENSSSCG00000017888	FBXO39, SLC13A5
Red blood cells	ASGA0055017	12	50727249	0.0429777	0.328633	0.000114068	0.0173724	0.146763	rs81436576	T/C	intron variant	ENSSSCG00000017886 / ENSSSCG00000027100 / ENSSSCG00000017890 / ENSSSCG00000033819	FBXO39, MED31, PITPNM3
Red blood cells	MARC0094795	12	50774381	0.0429777	0.328633	0.000114068	0.0173724	0.146763	rs81275198	T/G	intron variant	ENSSSCG00000017890	PITPNM3
Red blood cells	H3GA0034683	12	50865865	0.0420755	0.329718	0.000135619	0.0180728	0.174501	rs81436625	T/C	intron variant	ENSSSCG00000017890	PITPNM3
Red blood cells	ASGA0055046	12	51043016	0.0461253	0.368764	6.23e-05	0.017	0,080 B10	rs81436702	G/A	intergenic variant
Red blood cells	ASGA0102495	12	51738182	0.0371174	0.36551	0.000350359	0.0415018	0.450941	rs81323827	A/G	intron variant	ENSSSCG00000017895	RABEP1
Red blood cells	ALGA0120796	12	51997436	0.0438278	0.396739	9.87777e-05	0.0173724	0.127085	rs81328261	T/G	intergenic variant
Red blood cells	H3GA0041195	14	82159674	0.0478945	0.0596529	4.43093e-05	0.036365	0.143144	rs80890286	A/G	upstream gene variant	ENSSSCG00000045226	DYDC1
Red blood cells	ALGA0079331	14	83043656	0.0478995	0.0650759	4.42664e-05	0.036365	0.143006	rs80806469	G/A	intergenic variant
Red blood cells	MARC0048682	14	136385786	0.0437936	0.175705	9.7531e-05	0.036365	0.315159	rs80932797	G/T	intron variant	ENSSSCG00000035045	DOCK1
Red blood cells	SIRI0000773	14	136432948	0.0528907	0.0835141	1.6865e-05	0.036365	0.054467	rs325538072	T/C	intron variant	ENSSSCG00000031345 / ENSSSCG00000035045	INSYN2A, DOCK1
Red blood cells	M1GA0019641	14	136478902	0.0450363	0.229935	7.68167e-05	0.036	0.248	rs80993446	G/A	intron variant	ENSSSCG00000035045	DOCK1
Red blood cells	MARC0028430	14	136485958	0.0450363	0.229935	7.68167e-05	0.036365	0.248205	rs80943376	T/C	intron variant	ENSSSCG00000035045	DOCK1
Red blood cells	ALGA0083078	14	136755306	0.043925	0.193059	9.51022e-05	0.036365	0.307309	rs80867239	A/G	intergenic variant
Red blood cells	H3GA0043283	14	137171897	0.0462918	0.278742	6.03351e-05	0.036365	0.194936	rs80789814	A/G	intron variant	ENSSSCG00000010755	PTPRE
Red blood cells	ASGA0074790	16	78019054	0.0546102	0.010846	1.20786e-05	0.017	0,019 B5	rs81463953	C/T	intergenic variant
Haemoglobin	ASGA0025952	5	65805930	0.0542818	0.20282	6.79804e-06	0.007	0,013 B5	rs81384737	A/C	missense variant	ENSSSCG00000000720	AKAP3
Haemoglobin	H3GA0016570	5	65978053	0.0525385	0.201735	9.73431e-06	0.007	0,018 B5	rs80994174	C/T	intron variant	ENSSSCG00000032662	FGF6
Haemoglobin	ALGA0085557	15	55981133	0.0536221	0.0140998	7.78801e-06	0.018	0,018 B5	rs81453155	G/A	intergenic variant
Haemoglobin	ASGA0074790	16	78019054	0.0471134	0.010846	2.96061e-05	0.039	0,046 B5	rs81463953	C/T	intergenic variant
Haematocrit	ALGA0085557	15	55981133	0.0496776	0.0140998	5.42513e-06	0.012	0,012 B5	rs81453155	G/A	intergenic variant
Haematocrit	ASGA0074790	16	78019054	0.0493095	0.010846	5.90172e-06	0.009	0,009 B5	rs81463953	C/T	intergenic variant
MCHC	M1GA0001276	1	191954596	0.0451158	0.326464	0.000127089	0.0406271	0.641187	rs80973672	G/T	intergenic variant
MCHC	ASGA0005503	1	192008668	0.0451158	0.326464	0.000127089	0.0406271	0.641187	rs80960373	A/G	intergenic variant
MCHC	INRA0005616	1	192081290	0.0451158	0.326464	0.000127089	0.0406271	0.641187	rs329302192	C/T	intergenic variant
MCHC	ASGA0005505	1	192113247	0.0451158	0.326464	0.000127089	0.0406271	0.641187	rs80969825	A/G	intergenic variant
MCHC	ASGA0005506	1	192125088	0.0451158	0.326464	0.000127089	0.0406271	0.641187	rs80813646	G/T	intergenic variant
MCHC	ASGA0005512	1	192169262	0.0451158	0.326464	0.000127089	0.0406271	0.641187	rs80930015	T/C	intergenic variant
MCHC	ASGA0005789	1	221192583	0.0487218	0.125813	6.61369e-05	0.0406271	0.333632	rs80903521	C/T	intron variant	ENSSSCG00000005235	KANK1
MCHC	ALGA0117812	1	254152311	0.0476305	0.190889	8.06125e-05	0.0406271	0.40667	rs81347645	C/A	intron variant	ENSSSCG00000005480	RGS3
MCHC	MARC0079029	1	254176606	0.0482689	0.181128	7.18012e-05	0.0406271	0.362211	rs81263277	G/A	intron variant	ENSSSCG00000005480	RGS3
MCHC	ASGA0102333	1	254231584	0.0486704	0.181917	6.94952e-05	0.0406271	0.350576	rs81323628	A/G	intergenic variant
MCHC	H3GA0053907	1	254241807	0.0482689	0.181128	7.18012e-05	0.0406271	0.362211	rs81347166	C/T	intergenic variant
MCHC	MARC0026691	1	255161351	0.0492118	0.147505	6.05096e-05	0.0406271	0.305239	rs80929320	A/G	intron variant	ENSSSCG00000032835	ATP6V1G1
MCHC	ASGA0096104	1	255204380	0.0475513	0.146421	8.17767e-05	0.0406271	0.412544	rs81315709	G/A	upstream gene variant	ENSSSCG00000048487 / ENSSSCG00000042680	TEX48
MCHC	H3GA0004482	1	255473556	0.0475513	0.146421	8.17767e-05	0.0406271	0.412544	rs80893043	T/G	intergenic variant
IFN-𝛾	H3GA0011038	3	128444216	0.043	0.317787	1.49364e-05	0.03	0,034 B5	rs81378478	G/T	intergenic variant
IL-10	MARC0016481	13	17507718	0.0477664	0.221258	8.33868e-06	0.024	0,027 B5	rs81285895	G/A	intergenic variant
IL-12	MARC0021314	1	3025572	0.0315366	0.304772	0.000263619	0.0477579	1	rs80969031	A/C	intergenic variant
IL-12	INRA0000110	1	3148231	0.0376914	0.312364	6.29227e-05	0.0338788	0.313481	rs80934703	G/A	intron variant	ENSSSCG00000004027	PDE10A
IL-12	MARC0102958	1	3213862	0.0376914	0.312364	6.29227e-05	0.0338788	0.313481	rs80961411	T/C	intron variant	ENSSSCG00000004027	PDE10A
IL-12	ALGA0000305	1	3257402	0.0376914	0.312364	6.29227e-05	0.0338788	0.313481	rs80793535	G/A	intron variant	ENSSSCG00000004027	PDE10A
IL-12	ASGA0000390	1	3331085	0.0370178	0.313449	7.36216e-05	0.0338788	0.366783	rs80919087	G/A	intron variant	ENSSSCG00000004027	PDE10A
IL-12	INRA0000119	1	3360057	0.0370178	0.313449	7.36216e-05	0.0338788	0.366783	rs343559272	C/A	intron variant	ENSSSCG00000004027	PDE10A
IL-12	ALGA0000312	1	3384527	0.0370178	0.313449	7.36216e-05	0.0338788	0.366783	rs80839013	G/A	intron variant	ENSSSCG00000004027	PDE10A
IL-12	ALGA0000319	1	3421117	0.0370178	0.313449	7.36216e-05	0.0338788	0.366783	rs80965942	T/C	intergenic variant
IL-12	ALGA0000331	1	3523935	0.0317491	0.438178	0.000250915	0.0477579	1	rs80886183	C/T	intergenic variant
IL-12	ASGA0000422	1	3593533	0.0353478	0.383948	0.00010863	0.0358269	0.541195	rs80804050	A/G	intergenic variant
IL-12	M1GA0000498	1	3639624	0.0353478	0.383948	0.00010863	0.0358269	0.541195	rs80867878	C/T	intergenic variant
IL-12	DRGA0000017	1	3812495	0.032478	0.301087	0.000211797	0.0477579	1	rs81296871	G/A	intergenic variant
IL-12	H3GA0002231	1	88356493	0.0334244	0.270065	0.000169957	0.0477579	0.846727	rs81355140	T/C	intron variant	ENSSSCG00000034152	MEI4
IL-12	DRGA0001356	1	89583713	0.031612	0.450108	0.000259036	0.0477579	1	rs80883817	G/A	intergenic variant
IL-12	DRGA0001459	1	112809149	0.0352465	0.4718	0.000111222	0.0358269	0.554106	rs80835467	T/C	intron variant	ENSSSCG00000004587	MYO1E
IL-12	MARC0025849	1	119689230	0.0314839	0.433839	0.000266869	0.0477579	1	rs80809004	C/T	intergenic variant
IL-12	ASGA0004402	1	123161513	0.0320372	0.436009	0.000234655	0.0477579	1	rs80952848	T/G	intron variant	ENSSSCG00000004658	FBN1
IL-12	MARC0008937	1	123471438	0.0325051	0.496746	0.000210467	0.0477579	1	rs81248565	G/T	intergenic variant
IL-12	ALGA0067557	13	3564007	0.0246331	0.143167	0.00131249	0.0376105	1	rs81445151	T/C	intron variant	ENSSSCG00000011198	RFTN1
IL-12	DRGA0012091	13	15494891	0.0231868	0.328633	0.0018384	0.0458078	1	rs81298359	T/C	intergenic variant
IL-12	ALGA0068483	13	15893890	0.0228927	0.326464	0.00196892	0.0463695	1	rs80825868	A/G	intron variant	ENSSSCG00000036381	RBMS3
IL-12	MARC0092665	13	15970992	0.022338	0.32321	0.00224097	0.0481697	1	rs80873238	T/C	intron variant	ENSSSCG00000036381	RBMS3
IL-12	MARC0070463	13	16084197	0.022338	0.32321	0.00224097	0.0481697	1	rs81257146	A/G	intron variant	ENSSSCG00000036381 / ENSSSCG00000041554	RBMS3
IL-12	MARC0014450	13	16313137	0.0246945	0.334056	0.00129387	0.0376105	1	rs81283888	T/C	intron variant	ENSSSCG00000036381	RBMS3
IL-12	H3GA0035674	13	16564685	0.022338	0.32321	0.00224097	0.0481697	1	rs80927386	G/A	intergenic variant
IL-12	SIRI0000314	13	126886037	0.0267053	0.496746	0.000810409	0.0348396	1	rs329411938	T/C	intergenic variant
IL-12	ASGA0059007	13	138358107	0.0291763	0.372017	0.000456282	0.032885	1	rs81448423	A/G	intron variant	ENSSSCG00000011878	CASR
IL-12	MARC0041134	13	152575982	0.0353167	0.477223	0.000109421	0.0294288	0.355509	rs81234056	A/C	intergenic variant
IL-12	MARC0053895	13	152635509	0.0353167	0.477223	0.000109421	0.0294288	0.355509	rs80900581	G/A	intergenic variant
IL-12	ALGA0072513	13	152865498	0.0353167	0.477223	0.000109421	0.0294288	0.355509	rs81448882	G/A	intron variant	ENSSSCG00000042450
IL-12	DRGA0012960	13	152889274	0.038061	0.498913	5.77267e-05	0.0294288	0.187554	rs81298281	G/A	intron variant	ENSSSCG00000042450
IL-12	DRGA0012966	13	153099538	0.0349718	0.498915	0.000118567	0.0294288	0.385223	rs80942395	T/C	intron variant	ENSSSCG00000044452
IL-12	H3GA0037531	13	153128344	0.0286958	0.4869	0.000510189	0.0339044	1	rs80861416	A/G	intron variant	ENSSSCG00000044452
IL-12	ALGA0106275	13	153488277	0.0349718	0.498915	0.000118567	0.0294288	0.385223	rs81333738	A/G	intron variant	ENSSSCG00000022486	CBLB
IL-12	ASGA0091119	13	153548918	0.0349718	0.498915	0.000118567	0.0294288	0.385223	rs81309574	C/T	intron variant	ENSSSCG00000022486	CBLB
IL-12	ASGA0092143	13	153627301	0.0404192	0.5	3.32872e-05	0.0294288	0.10815	rs81478305	A/G	intron variant	ENSSSCG00000022486	CBLB
IL-12	ASGA0094667	13	153632747	0.0349718	0.498915	0.000118567	0.0294288	0.385223	rs81313899	C/T	intron variant	ENSSSCG00000022486	CBLB
IL-12	ALGA0106432	13	153809346	0.0303919	0.496746	0.000343983	0.0294288	1	rs81333923	A/G	intron variant	ENSSSCG00000011946	ALCAM
IL-12	DRGA0012968	13	154086670	0.0303919	0.496746	0.000343983	0.0294288	1	rs81298170	A/G	intergenic variant
IL-12	ASGA0059207	13	154236424	0.0260033	0.486928	0.00095414	0.0376105	1	rs81448913	G/T	intergenic variant
IL-12	MARC0062238	13	154269861	0.0272508	0.486985	0.000713866	0.0339044	1	rs81249524	T/C	intergenic variant
IL-12	ALGA0072534	13	154317794	0.0272508	0.486985	0.000713866	0.0339044	1	rs81448923	T/C	3 prime UTR variant	ENSSSCG00000051613
IL-12	ALGA0105142	13	154409863	0.0272508	0.486985	0.000713866	0.0339044	1	rs81332397	G/A	intergenic variant
IL-12	H3GA0037537	13	154542243	0.0272508	0.486985	0.000713866	0.0339044	1	rs80999521	A/G	downstream gene variant	ENSSSCG00000035590
IL-12	DRGA0012981	13	156554385	0.0299149	0.336226	0.000384308	0.0294288	1	rs80908366	T/C	intergenic variant
IL-12	ASGA0059219	13	156576634	0.0299149	0.336226	0.000384308	0.0294288	1	rs80868545	A/G	intergenic variant
IL-12	ASGA0059218	13	156611734	0.0299149	0.336226	0.000384308	0.0294288	1	rs80803119	T/C	intergenic variant
IL-12	ASGA0059224	13	156644710	0.0299149	0.336226	0.000384308	0.0294288	1	rs80786918	A/C	intron variant	ENSSSCG00000011947	ZPLD1
IL-12	ALGA0072559	13	156794849	0.0299149	0.336226	0.000384308	0.0294288	1	rs81448948	T/G	intergenic variant
IL-12	DRGA0012988	13	156872306	0.0299149	0.336226	0.000384308	0.0294288	1	rs81298344	A/G	intergenic variant
IL-12	H3GA0037549	13	157402744	0.0299149	0.336957	0.000384308	0.0294288	1	rs81448983	C/A	intergenic variant
IL-12	ALGA0072572	13	157491222	0.0299149	0.336226	0.000384308	0.0294288	1	rs81448976	T/C	intron variant	ENSSSCG00000036491	PCNP
IL-12	ASGA0059236	13	157503584	0.0299149	0.336226	0.000384308	0.0294288	1	rs81448974	C/A	intron variant	ENSSSCG00000011956 / ENSSSCG00000036491 / ENSSSCG00000028677	TRMT10C, PCNP
IL-12	ASGA0059235	13	157542246	0.0299149	0.336226	0.000384308	0.0294288	1	rs81448967	G/T	intron variant	ENSSSCG00000021791	SENP7
IL-12	ALGA0107760	13	157704160	0.0299149	0.336226	0.000384308	0.0294288	1	rs81335564	A/G	intron variant	ENSSSCG00000031273	IMPG2
IL-12	ASGA0059239	13	157903993	0.0299149	0.336226	0.000384308	0.0294288	1	rs81448984	A/G	intergenic variant
IL-12	DRGA0012990	13	158002950	0.0299149	0.336226	0.000384308	0.0294288	1	rs80977533	G/A	intergenic variant
IL-12	H3GA0037551	13	158069633	0.0326769	0.335512	0.000202228	0.0294288	0.657039	rs81449002	A/C	intron variant	ENSSSCG00000011959	ABI3BP
IL-12	DRGA0012992	13	158093089	0.0299149	0.336226	0.000384308	0.0294288	1	rs80953361	A/G	intron variant	ENSSSCG00000011959	ABI3BP
IL-12	ALGA0072596	13	158155904	0.0299149	0.336226	0.000384308	0.0294288	1	rs80943464	T/C	intron variant	ENSSSCG00000011959	ABI3BP
IL-12	ALGA0072599	13	158182473	0.0282252	0.360087	0.000569171	0.0339044	1	rs80943362	A/G	intron variant	ENSSSCG00000011959	ABI3BP
IL-12	ASGA0094172	13	158289535	0.0299149	0.336226	0.000384308	0.0294288	1	rs81478322	T/C	splice region variant	ENSSSCG00000011959 / ENSSSCG00000011961	ABI3BP, TFG
IL-12	ALGA0112221	13	158352671	0.0299149	0.336226	0.000384308	0.0294288	1	rs81340774	C/A	intron variant	ENSSSCG00000011962	ADGRG7
IL-12	ALGA0072608	13	158421618	0.0299149	0.336226	0.000384308	0.0294288	1	rs81449024	A/C	intron variant	ENSSSCG00000011965	TMEM45A
IL-12	DRGA0012994	13	158621416	0.0300783	0.330803	0.000369983	0.0294288	1	rs81298675	T/C	intron variant	ENSSSCG00000011963	TOMM70
IL-12	ASGA0059251	13	158792570	0.0300783	0.330803	0.000369983	0.0294288	1	rs81449039	G/T	intron variant	ENSSSCG00000011967 / ENSSSCG00000011970	CMSS1
IL-12	H3GA0037561	13	159061628	0.0268984	0.324295	0.000774821	0.0339044	1	rs80814215	G/A	intron variant	ENSSSCG00000011970 / ENSSSCG00000011972	CMSS1, FILIP1L
IL-12	DRGA0012996	13	159120771	0.0268984	0.324295	0.000774821	0.0339044	1	rs81298339	T/G	intron variant	ENSSSCG00000011970 / ENSSSCG00000011972	CMSS1, FILIP1L
IL-12	H3GA0037562	13	159193012	0.0268984	0.324295	0.000774821	0.0339044	1	rs80789486	C/T	upstream gene variant	ENSSSCG00000011970 / ENSSSCG00000011972	CMSS1, FILIP1L
IL-12	ALGA0072626	13	159213442	0.0268984	0.324295	0.000774821	0.0339044	1	rs80896010	G/T	downstream gene variant	ENSSSCG00000011973	COL8A1
IL-12	MARC0024545	13	159240192	0.0268984	0.324295	0.000774821	0.0339044	1	rs80808271	T/C	intron variant	ENSSSCG00000011973	COL8A1
IL-12	INRA0041208	13	159246385	0.0268984	0.324295	0.000774821	0.0339044	1	rs324491722	T/C	intron variant	ENSSSCG00000011973	COL8A1
IL-12	DRGA0013003	13	159361102	0.0268984	0.324295	0.000774821	0.0339044	1	rs81298415	G/A	intron variant	ENSSSCG00000011973	COL8A1
IL-12	ALGA0110189	13	159666384	0.0268984	0.324295	0.000774821	0.0339044	1	rs81478582	C/T	intergenic variant
IL-12	H3GA0037568	13	159877542	0.0268984	0.324295	0.000774821	0.0339044	1	rs81449077	A/G	intergenic variant
IL-12	ALGA0072642	13	159945525	0.0268984	0.324295	0.000774821	0.0339044	1	rs81449096	T/C	intergenic variant
IL-12	ASGA0088251	13	159974065	0.0268984	0.324295	0.000774821	0.0339044	1	rs81475183	C/A	intergenic variant
IL-12	H3GA0037572	13	160095584	0.0268984	0.324295	0.000774821	0.0339044	1	rs80966326	T/C	intron variant	ENSSSCG00000011977	DCBLD2
IL-12	MARC0026669	13	160120083	0.0268984	0.324295	0.000774821	0.0339044	1	rs80962159	C/T	intron variant	ENSSSCG00000011977	DCBLD2
IL-12	ALGA0072646	13	160234435	0.0268984	0.325708	0.000774821	0.0339044	1	rs80929390	G/A	intergenic variant
IL-12	ALGA0072650	13	160339333	0.0248861	0.321041	0.00123741	0.0376105	1	rs81449114	T/G	intron variant	ENSSSCG00000011978	CPOX
IL-12	ALGA0124066	13	160382918	0.0248861	0.321041	0.00123741	0.0376105	1	rs80914144	G/A	upstream gene variant	ENSSSCG00000011980 / ENSSSCG00000011979	CLDND1, GPR15
IL-12	ASGA0059266	13	160828046	0.0245558	0.319957	0.00133632	0.0376105	1	rs80842551	G/A	intergenic variant
IL-12	H3GA0037587	13	160908187	0.0245558	0.319957	0.00133632	0.0376105	1	rs81449134	A/G	intergenic variant
IL-12	DRGA0013024	13	161011838	0.0245558	0.319957	0.00133632	0.0376105	1	rs81298752	G/A	downstream gene variant	ENSSSCG00000049619
IL-12	MARC0007688	13	162474649	0.0245558	0.319957	0.00133632	0.0376105	1	rs81247223	C/T	intron variant	ENSSSCG00000022895	CRYBG3
IL-12	MARC0082955	13	162480045	0.0245558	0.319957	0.00133632	0.0376105	1	rs81266461	A/G	upstream gene variant	ENSSSCG00000022895	CRYBG3
IL-12	CASI0009875	13	162734297	0.0295253	0.420824	0.000420735	0.0312419	1	rs344016931	T/G	intron variant	ENSSSCG00000033898	EPHA6
IL-12	H3GA0037597	13	162777523	0.0245558	0.319957	0.00133632	0.0376105	1	rs80944417	A/T	intron variant	ENSSSCG00000033898	EPHA6
IL-12	DRGA0013035	13	162823299	0.0245558	0.319957	0.00133632	0.0376105	1	rs80889069	T/C	intron variant	ENSSSCG00000033898	EPHA6
IL-12	DRGA0013037	13	162852813	0.0245558	0.319957	0.00133632	0.0376105	1	rs80992771	A/G	intron variant	ENSSSCG00000033898	EPHA6
IL-12	ALGA0072723	13	162884925	0.0245558	0.319957	0.00133632	0.0376105	1	rs80922029	C/T	intron variant	ENSSSCG00000033898	EPHA6
IL-12	ALGA0072724	13	162981035	0.0245558	0.319957	0.00133632	0.0376105	1	rs81449197	T/C	intron variant	ENSSSCG00000033898	EPHA6
IL-12	ALGA0072725	13	163030419	0.0245558	0.319565	0.00133632	0.0376105	1	rs81449201	T/C	intron variant	ENSSSCG00000033898	EPHA6
IL-12	DRGA0013042	13	163137806	0.0245558	0.319957	0.00133632	0.0376105	1	rs80899901	G/T	intron variant	ENSSSCG00000033898	EPHA6
IL-12	H3GA0037600	13	163289437	0.0245558	0.319957	0.00133632	0.0376105	1	rs80908330	C/T	intron variant	ENSSSCG00000033898	EPHA6
IL-12	ALGA0072731	13	163355016	0.0245558	0.319957	0.00133632	0.0376105	1	rs80851667	T/C	intron variant	ENSSSCG00000033898	EPHA6
IL-12	DRGA0013050	13	163427906	0.0245558	0.319957	0.00133632	0.0376105	1	rs80834035	G/A	intron variant	ENSSSCG00000033898	EPHA6
IL-12	ALGA0072732	13	163505142	0.0255429	0.317982	0.00106203	0.0376105	1	rs81449216	G/A	intergenic variant
IL-12	H3GA0037604	13	163546681	0.0245558	0.319957	0.00133632	0.0376105	1	rs81449222	A/G	intergenic variant
IL-12	MARC0051327	13	163902388	0.0245558	0.319957	0.00133632	0.0376105	1	rs81242374	A/G	intergenic variant
IL-12	ASGA0104561	13	164284248	0.0245558	0.319957	0.00133632	0.0376105	1	rs81477509	A/G	intergenic variant
IL-12	DRGA0013059	13	165259484	0.0245558	0.319957	0.00133632	0.0376105	1	rs81298589	A/G	intergenic variant
IL-12	H3GA0037613	13	165313390	0.0231583	0.343818	0.00185068	0.0458078	1	rs80830133	A/C	intergenic variant
IL-12	H3GA0037616	13	165386352	0.0231583	0.343818	0.00185068	0.0458078	1	rs80908530	T/G	intergenic variant
IL-12	ASGA0059288	13	165472753	0.0245558	0.319957	0.00133632	0.0376105	1	rs81449268	T/C	intergenic variant
IL-12	DRGA0013062	13	165495065	0.0245558	0.319957	0.00133632	0.0376105	1	rs81298190	T/C	intergenic variant
IL-12	ALGA0072761	13	165582393	0.0243005	0.317787	0.00141821	0.0376105	1	rs81449269	T/C	intergenic variant
IL-12	INRA0041230	13	165645663	0.0243005	0.317787	0.00141821	0.0376105	1	rs327102906	A/G	intergenic variant
IL-12	ASGA0098215	13	165804054	0.0229201	0.341649	0.00195639	0.0463695	1	rs81318370	T/C	intron variant	ENSSSCG00000027432	NSUN3
IL-12	ALGA0100636	13	165823474	0.0246423	0.342391	0.0013097	0.0376105	1	rs81330518	G/A	upstream gene variant	ENSSSCG00000027432 / ENSSSCG00000027571	NSUN3, ARL13B
IL-12	DRGA0013069	13	166225501	0.0226934	0.302603	0.0020626	0.0463695	1	rs80819082	G/A	intergenic variant
IL-12	ALGA0072768	13	166933737	0.0226934	0.302603	0.0020626	0.0463695	1	rs81449286	G/A	intron variant	ENSSSCG00000026130	EPHA3
IL-12	DRGA0013071	13	166961703	0.0226934	0.302603	0.0020626	0.0463695	1	rs81298706	C/T	intergenic variant
IL-12	ALGA0072785	13	167199265	0.0226934	0.302603	0.0020626	0.0463695	1	rs81449310	T/C	intergenic variant
IL-12	DRGA0013076	13	167322538	0.0226934	0.302603	0.0020626	0.0463695	1	rs81298017	G/A	intergenic variant
IL-12	DRGA0013081	13	167372287	0.0226934	0.302603	0.0020626	0.0463695	1	rs332768569	T/C	intergenic variant
IL-12	DRGA0013078	13	167388231	0.0226934	0.302603	0.0020626	0.0463695	1	rs81298134	G/A	intergenic variant
IL-12	DRGA0017463	13	168032244	0.0225056	0.306941	0.002155	0.0475738	1	rs327956606	T/G	intron variant	ENSSSCG00000030227	HTR1F
IL-12	DRGA0013090	13	168153050	0.0241364	0.313449	0.00147346	0.0376105	1	rs81298693	T/C	intergenic variant
IL-12	ASGA0059304	13	168227528	0.0241364	0.313449	0.00147346	0.0376105	1	rs81441234	A/G	upstream gene variant	ENSSSCG00000044900
IL-12	CAHM0000041	13	168525173	0.0241364	0.313449	0.00147346	0.0376105	1	rs81220370	G/C	intron variant	ENSSSCG00000011996	POU1F1
IL-12	DRGA0013095	13	168607649	0.0241364	0.313449	0.00147346	0.0376105	1	rs81298492	A/C	intergenic variant
IL-12	DRGA0013099	13	168773408	0.0241364	0.313449	0.00147346	0.0376105	1	rs81298128	T/C	intergenic variant
IL-12	M1GA0017722	13	168811030	0.0225056	0.306941	0.002155	0.0475738	1	rs81441258	T/C	intron variant	ENSSSCG00000032398	VGLL3
IL-12	MARC0054268	13	168976694	0.0241364	0.313449	0.00147346	0.0376105	1	rs81244395	C/A	intergenic variant
IL-12	ALGA0072815	13	169044532	0.0241364	0.313449	0.00147346	0.0376105	1	rs81441259	T/C	intergenic variant
IL-12	ALGA0072824	13	169692330	0.0229183	0.315618	0.00195718	0.0463695	1	rs80827570	C/T	intron variant	ENSSSCG00000011999	CADM2
IL-12	ALGA0072897	13	174898503	0.0278425	0.388286	0.00062212	0.0339044	1	rs81441348	G/T	intergenic variant
IL-12	MARC0050090	13	176292748	0.0242351	0.36413	0.00143995	0.0376105	1	rs81241207	A/G	intron variant	ENSSSCG00000012001	ROBO1
IL-6	ASGA0051648	11	68510765	0.0428175	0.0553145	2.39076e-05	0.037	0,037 B5	rs81431737	C/T	intron variant	ENSSSCG00000009519	CLYBL
IL-6	H3GA0032382	11	68644922	0.0392119	0.0422993	5.44898e-05	0.042	0,084 B10	rs80961677	C/T	intron variant	ENSSSCG00000009519	CLYBL
TNF-⍺	ASGA0105829	1	26524203	0.0384683	0.449024	1.39619e-05	0.023	0,070 B10	rs81474140	G/A	intergenic variant
TNF-⍺	ASGA0001772	1	26540376	0.0375685	0.44577	1.77597e-05	0.023	0,088 B10	rs81351651	T/C	intergenic variant
TNF-⍺	ASGA0001781	1	26664760	0.0488611	0.497831	8.52485e-07	0,003 *	0,004 B5*	rs80894799	A/C	intron variant	ENSSSCG00000043500
TNF-⍺	DRGA0000347	1	26707158	0.0337282	0.446855	4.94934e-05	0.0396456	0.246576	rs80845497	G/T	intergenic variant
TNF-⍺	ALGA0001920	1	26727656	0.0328796	0.443601	6.20505e-05	0.0396456	0.309136	rs80987751	A/G	intergenic variant
TNF-⍺	ALGA0001926	1	26771622	0.0328796	0.443601	6.20505e-05	0.0396456	0.309136	rs80965493	G/A	intergenic variant
TNF-⍺	ASGA0105343	9	138429737	0.0388591	0.159436	1.25758e-05	0.011	0,033 B5	rs81305425	A/C	intergenic variant
TNF-⍺	ASGA0097568	9	138517855	0.0490994	0.0639913	7.9919e-07	0,002 *	0,002 B5*	rs81317558	T/C	intergenic variant
TNF-⍺	ALGA0056053	9	138782132	0.0421474	0.0618221	5.20886e-06	0.007	0,014 B5	rs81419664	T/C	intergenic variant
